# Supplementary material for: Codon usage, phylogeny and binding energy estimation predict the evolution of SARS-CoV-2
Source: One Health. 2021 Nov 24;13:100352. doi: 10.1016/j.onehlt.2021.100352 (PMC8610831; doi:10.1016/j.onehlt.2021.100352)
Supplement: Supplementary file 1 — Complete database of codon usage data [file mmc1.xlsx]

## Sheet: Foglio1
Codons	UUU	UUG	UUC	UUA	UGU	UGG	UGC	UGA	UCU	UCG	UCC	UCA	UAU	UAG	UAC	UAA	GUU	GUG	GUC	GUA	GGU	GGG	GGC	GGA	GCU	GCG	GCC	GCA	GAU	GAG	GAC	GAA	CUU	CUG	CUC	CUA	CGU	CGG	CGC	CGA	CCU	CCG	CCC	CCA	CAU	CAG	CAC	CAA	AUU
Feline CoV	0.0420741	0.0183092	0.0166216	0.0202973	0.0214301	0.0119981	0.00920082	0.000231176	0.016506	0.00180318	0.00735141	0.0119287	0.0276025	0.000138706	0.0191414	0.00173382	0.0423284	0.0186328	0.0135932	0.0182629	0.0374968	0.00210371	0.00853041	0.0132464	0.0269089	0.00298218	0.00786	0.0178931	0.0346765	0.0179624	0.0187946	0.0257068	0.0277874	0.00700465	0.00996371	0.0113739	0.00758259	0.000786	0.00226553	0.00168759	0.016506	0.00245047	0.00316712	0.0136163	0.0214069	0.0120443	0.00866912	0.0226784	0.0308389
Bat CoV RaTG13	0.0340886	0.0167868	0.0163749	0.0250257	0.022966	0.0114315	0.00741504	0.000102987	0.0226571	0.0015448	0.0046344	0.0185376	0.0266735	0	0.0193615	0.00092688	0.038311	0.0114315	0.0124614	0.0174047	0.0343975	0.00164779	0.00968074	0.0133883	0.0357364	0.00195675	0.0102987	0.0186406	0.0345005	0.0138002	0.0183316	0.0313079	0.0287333	0.00484037	0.00885685	0.0115345	0.00875386	0.00092688	0.00350154	0.00185376	0.0198764	0.00185376	0.00257467	0.0164779	0.0139032	0.0119464	0.00556128	0.0253347	0.0286303
Bat CoV HKU4-1	0.0400967	0.021761	0.0100746	0.028914	0.0245819	0.0116865	0.00604473	0.000201491	0.0252871	0.00251864	0.00624622	0.0163208	0.0390893	0.000302237	0.0111828	0.000402982	0.0452347	0.0138021	0.0090671	0.0198469	0.0373766	0.00382833	0.0100746	0.0077574	0.0364699	0.00392908	0.00896635	0.0204513	0.040399	0.0141044	0.0143059	0.0236752	0.0247834	0.00493653	0.00644771	0.00674995	0.0133992	0.00151118	0.00473504	0.00261938	0.0237759	0.00161193	0.0033246	0.0123917	0.0153133	0.0125932	0.00433206	0.0190409	0.0266976
Bat CoV HKU4-2	0.0400967	0.021761	0.0100746	0.0288132	0.0245819	0.0116865	0.00604473	0.000201491	0.0251864	0.00251864	0.00624622	0.0163208	0.0390893	0.000302237	0.0111828	0.000402982	0.0452347	0.0138021	0.0090671	0.0198469	0.0373766	0.00382833	0.0100746	0.0077574	0.0365706	0.00392908	0.00896635	0.0204513	0.040399	0.0141044	0.0143059	0.0236752	0.0247834	0.00493653	0.00644771	0.00674995	0.0133992	0.00151118	0.00473504	0.00261938	0.0237759	0.00161193	0.0033246	0.0123917	0.0153133	0.0125932	0.00433206	0.0190409	0.0265968
Bat CoV HKU4-3	0.0400967	0.021761	0.0100746	0.0288132	0.0245819	0.0116865	0.00604473	0.000201491	0.0251864	0.00251864	0.00624622	0.0163208	0.0390893	0.000302237	0.0111828	0.000402982	0.0453355	0.0138021	0.0090671	0.0198469	0.0373766	0.00382833	0.0100746	0.0077574	0.0365706	0.00392908	0.00896635	0.0204513	0.0402982	0.0141044	0.0143059	0.0236752	0.0247834	0.00493653	0.00644771	0.00674995	0.0133992	0.00151118	0.00473504	0.00261938	0.0237759	0.00161193	0.0033246	0.0123917	0.0153133	0.0125932	0.00433206	0.0190409	0.0266976
Bat CoV HKU4-4	0.0398551	0.0220411	0.010467	0.0288849	0.0247585	0.0116747	0.005938	0.000201288	0.0250604	0.00261675	0.00664251	0.0166063	0.0389493	0.000301932	0.0109702	0.000402576	0.0448873	0.0140902	0.00966184	0.019525	0.037339	0.00402576	0.00986312	0.0077496	0.0364332	0.00392512	0.00885668	0.0204308	0.0402576	0.0144928	0.0139895	0.0236514	0.0243559	0.00473027	0.00664251	0.00674316	0.0134863	0.00150966	0.00462963	0.00261675	0.023752	0.00150966	0.00311997	0.0124799	0.0152979	0.0124799	0.00442834	0.019223	0.0269726
Bat CoV HKU5-1	0.0254254	0.015015	0.0226226	0.0136136	0.0186186	0.0118118	0.0121121	0.0002002	0.02002	0.00560561	0.0103103	0.0157157	0.0279279	0	0.0212212	0.000700701	0.0337337	0.0189189	0.0217217	0.0138138	0.0273273	0.0037037	0.0149149	0.0124124	0.0322322	0.00610611	0.0135135	0.0221221	0.0325325	0.0171171	0.0205205	0.0229229	0.0277277	0.0116116	0.0132132	0.00890891	0.011011	0.0025025	0.00670671	0.0025025	0.0189189	0.0032032	0.00750751	0.0135135	0.0134134	0.0162162	0.00750751	0.0192192	0.0219219
Bat CoV HKU5-2	0.0274192	0.0148104	0.0207145	0.0134094	0.0194136	0.0117082	0.0115081	0.00020014	0.0204143	0.00570399	0.00990693	0.0149104	0.0273191	0.00010007	0.0212149	0.00060042	0.0356249	0.0175123	0.0217152	0.0140098	0.0265186	0.00390273	0.0158111	0.0119083	0.0316221	0.00590413	0.0125088	0.0234164	0.0336235	0.017212	0.0198139	0.0225158	0.0262184	0.0117082	0.0139097	0.0104073	0.0107075	0.00250175	0.00680476	0.00310217	0.0203142	0.00320224	0.00680476	0.0131092	0.0133093	0.0158111	0.00750525	0.0193135	0.0227159
Bat CoV HKU5-3	0.0275193	0.0148104	0.0207145	0.0134094	0.0193135	0.0117082	0.0115081	0.00020014	0.0203142	0.00570399	0.00990693	0.0148104	0.0273191	0.00010007	0.0211148	0.00060042	0.0356249	0.0175123	0.0217152	0.0140098	0.0265186	0.00390273	0.0158111	0.0119083	0.0316221	0.0060042	0.0125088	0.0234164	0.0336235	0.017212	0.0198139	0.0225158	0.0262184	0.0117082	0.0138097	0.0104073	0.0107075	0.00250175	0.00680476	0.00310217	0.0204143	0.0030021	0.00680476	0.0133093	0.0133093	0.0158111	0.00750525	0.0193135	0.0227159
Bat CoV HKU5-5	0.0274192	0.0148104	0.0207145	0.0134094	0.0193135	0.0117082	0.0115081	0.00020014	0.0204143	0.00570399	0.00990693	0.0149104	0.0273191	0.00010007	0.0212149	0.00060042	0.0356249	0.0175123	0.0217152	0.0140098	0.0265186	0.00390273	0.0158111	0.0119083	0.0316221	0.0060042	0.0125088	0.0234164	0.0336235	0.017212	0.0198139	0.0225158	0.0262184	0.0117082	0.0138097	0.0104073	0.0107075	0.00250175	0.00680476	0.00310217	0.0203142	0.0030021	0.00690483	0.0132092	0.0133093	0.0158111	0.00750525	0.0193135	0.0227159
Bat CoV HKU9-1	0.0379694	0.0293686	0.00818125	0.0260122	0.0229704	0.0129012	0.00849591	0.000209776	0.0211873	0.00492973	0.00587372	0.011223	0.0361863	0.000209776	0.0123768	0.000419551	0.0441578	0.0210824	0.0101741	0.0200336	0.0426893	0.00461506	0.0116425	0.00471995	0.034613	0.00985945	0.0110132	0.0191945	0.0378645	0.0180407	0.0159429	0.017726	0.0185651	0.00786658	0.00576883	0.00828613	0.0176211	0.00178309	0.0059786	0.00157332	0.0237046	0.00503461	0.00545416	0.0120621	0.0144745	0.017726	0.00440529	0.0139501	0.0225509
Bat CoV HKU9-2	0.0389297	0.0314795	0.0066107	0.0270724	0.0235047	0.0133263	0.00839454	0.000314795	0.0208814	0.00440714	0.00503673	0.0112277	0.0364113	0.000104932	0.0133263	0.000419727	0.0438615	0.0227702	0.00965373	0.0224554	0.0392445	0.00493179	0.0139559	0.00566632	0.0343127	0.00755509	0.0119622	0.019937	0.0356768	0.020042	0.0164743	0.0176285	0.0179433	0.00682057	0.0043022	0.00828961	0.0147954	0.0023085	0.00755509	0.0019937	0.0220357	0.00451207	0.00629591	0.0129066	0.0144806	0.0190976	0.00388248	0.0140609	0.0214061
Bat CoV HKU9-3	0.0333333	0.0305031	0.00807128	0.0253669	0.0215933	0.0131027	0.00901468	0.000209644	0.0171908	0.0057652	0.0072327	0.0118449	0.0343816	0.000314465	0.0160377	0.000314465	0.0385744	0.0273585	0.0121593	0.0216981	0.0372117	0.00471698	0.0149895	0.00597484	0.0331237	0.0118449	0.013522	0.0189727	0.0351153	0.0196017	0.0176101	0.0175052	0.0194969	0.00712788	0.00513627	0.0107966	0.0147799	0.00398323	0.00786164	0.00178197	0.0228512	0.00587002	0.00503145	0.0127883	0.0127883	0.0194969	0.00555556	0.0134172	0.018239
Bat CoV HKU9-4	0.0349848	0.0257673	0.00984602	0.0236724	0.0222059	0.0130931	0.00869383	0.00020949	0.0186446	0.00398031	0.00555148	0.0139311	0.0337279	0.000104745	0.0141406	0.000523725	0.0399078	0.0238818	0.0123599	0.0207395	0.0387556	0.00439929	0.0137216	0.00617995	0.0348801	0.00743689	0.0104745	0.0222059	0.0339374	0.0180161	0.0187493	0.020949	0.0200063	0.00963654	0.00649419	0.00984602	0.0165497	0.00240913	0.00680842	0.00219964	0.0223107	0.00377082	0.00701791	0.0136168	0.0134074	0.0168639	0.00481827	0.0167592	0.0206348
Bat SARS CoV HKU3-1	0.0286915	0.015268	0.0196741	0.0174198	0.020289	0.0110667	0.0106568	0.000204939	0.0209038	0.00307409	0.00450866	0.0186495	0.0260273	0	0.0195717	0.000922226	0.0347372	0.0166001	0.0141408	0.0161902	0.0287939	0.00348396	0.013526	0.0138334	0.0348396	0.00481607	0.0111692	0.0203914	0.0304334	0.0215186	0.0224408	0.0261297	0.028589	0.00932473	0.0131161	0.0119889	0.010247	0.00112716	0.00553335	0.00225433	0.0174198	0.00215186	0.00543088	0.0160877	0.0136284	0.0157803	0.00666052	0.0208013	0.0266421
Bat SARS CoV HKU3-2	0.0288964	0.015268	0.0195717	0.0174198	0.020289	0.0110667	0.0106568	0.000204939	0.0208013	0.00307409	0.00450866	0.0186495	0.0261297	0	0.0195717	0.000922226	0.0346347	0.0164976	0.0143457	0.0161902	0.0288964	0.00348396	0.013526	0.0138334	0.0348396	0.00481607	0.0111692	0.020289	0.0305359	0.0216211	0.0223384	0.0261297	0.028589	0.00932473	0.0131161	0.0119889	0.010247	0.0013321	0.00563582	0.00204939	0.0174198	0.00225433	0.00543088	0.0159852	0.013526	0.0157803	0.00666052	0.0206988	0.0265396
Bat SARS CoV HKU3-3	0.0286915	0.015268	0.0196741	0.0174198	0.020289	0.0110667	0.0106568	0.000204939	0.0209038	0.00307409	0.00450866	0.0186495	0.0260273	0	0.0195717	0.000922226	0.0347372	0.0166001	0.0141408	0.0161902	0.0287939	0.00348396	0.013526	0.0138334	0.0348396	0.00481607	0.0111692	0.0203914	0.0304334	0.0215186	0.0224408	0.0261297	0.028589	0.00932473	0.0131161	0.0119889	0.010247	0.00112716	0.00553335	0.00225433	0.0174198	0.00215186	0.00543088	0.0160877	0.0136284	0.0157803	0.00666052	0.0208013	0.0266421
Bat CoV	0.0402588	0.0268667	0.0126092	0.0201088	0.0231581	0.0112906	0.00815889	0.000206033	0.0241882	0.00271963	0.00762321	0.0159469	0.0322647	8.24131e-05	0.0142575	0.000453272	0.0475523	0.0162766	0.0131449	0.0147931	0.0402588	0.00407945	0.0121971	0.0069639	0.0328004	0.00366738	0.00997198	0.0192022	0.035108	0.0144635	0.017966	0.0227048	0.0258777	0.00613977	0.00675787	0.00638701	0.0120735	0.00135982	0.00395583	0.00238998	0.0209741	0.00177188	0.00432669	0.0124856	0.0122795	0.0154112	0.00626339	0.0198203	0.0278556
Bovine CoV	0.0484641	0.0251085	0.00739723	0.0229489	0.027829	0.0119477	0.00775482	0.000105174	0.0248631	0.00313418	0.00527272	0.0113588	0.0466832	0.000799321	0.0103772	0.000673113	0.0479172	0.0135744	0.00703964	0.0154325	0.0437032	0.00468374	0.00853311	0.00783195	0.0322323	0.00342867	0.00710975	0.015741	0.0437032	0.0134552	0.0133851	0.0171153	0.0209296	0.00688538	0.0062894	0.00891874	0.00959186	0.00190715	0.00255222	0.00204037	0.0203126	0.00246107	0.00630342	0.0107418	0.0113167	0.0148646	0.00279061	0.0207192	0.0327722
Bovine CoV R-AH65	0.0490806	0.0294754	0.00689562	0.0216333	0.0267712	0.0132504	0.00703083	0.000135208	0.0265008	0.00243375	0.00473229	0.0101406	0.0417793	0.000676041	0.00932937	0.000540833	0.05192	0.0189292	0.00689562	0.0152785	0.0401568	0.00392104	0.0082477	0.0101406	0.0336668	0.00338021	0.00784208	0.0177123	0.0475933	0.0151433	0.0113575	0.0208221	0.0217685	0.00608437	0.00446187	0.00703083	0.0108167	0.00202812	0.00283937	0.00216333	0.0181179	0.00175771	0.00554354	0.0101406	0.0120335	0.0175771	0.00283937	0.020146	0.0317739
Bovine CoV R-AH65-TC	0.0492158	0.0294754	0.00676041	0.0216333	0.0267712	0.0132504	0.00703083	0.000135208	0.0265008	0.00243375	0.00473229	0.0101406	0.0417793	0.000676041	0.00932937	0.000540833	0.05192	0.0189292	0.00689562	0.0152785	0.0401568	0.00392104	0.0082477	0.0101406	0.0336668	0.00338021	0.00784208	0.0177123	0.0475933	0.0151433	0.0114927	0.0208221	0.0217685	0.00608437	0.00446187	0.00689562	0.0106814	0.00202812	0.00283937	0.00216333	0.0181179	0.00175771	0.00554354	0.0101406	0.0120335	0.0175771	0.00283937	0.020146	0.0317739
Bovine CoV E-AH65	0.0490342	0.0293124	0.00715926	0.021883	0.026881	0.0132379	0.00702418	0.00013508	0.0258004	0.00243145	0.00526813	0.010131	0.0421451	0.000675402	0.00905038	0.000540321	0.0513305	0.0189113	0.00702418	0.0153992	0.0394435	0.00391733	0.00878022	0.00999595	0.0339052	0.00324193	0.00769958	0.0175604	0.0482237	0.015129	0.0112117	0.0208024	0.021883	0.00607862	0.00405241	0.00715926	0.0105363	0.00202621	0.00297177	0.00202621	0.0183709	0.00175604	0.00540321	0.010131	0.0118871	0.0176955	0.00283669	0.0199919	0.0324193
Bovine CoV E-AH65-TC	0.0491693	0.0294475	0.0068891	0.0217479	0.0266108	0.0132379	0.00702418	0.00013508	0.0263407	0.00243145	0.00486289	0.010131	0.0417398	0.000675402	0.00945563	0.000540321	0.0520059	0.0189113	0.00702418	0.0153992	0.0399838	0.00391733	0.00851006	0.00999595	0.033635	0.00324193	0.00769958	0.0176955	0.0476834	0.015129	0.0114818	0.0208024	0.0216129	0.00607862	0.00432257	0.00702418	0.0108064	0.00202621	0.00283669	0.00216129	0.0182359	0.00175604	0.0055383	0.00986087	0.0120222	0.0175604	0.00283669	0.020127	0.032014
Bovine CoV R-AH187	0.048764	0.0295826	0.00702418	0.0216129	0.026881	0.0132379	0.0068891	0.00013508	0.0259354	0.00243145	0.00526813	0.0102661	0.0416048	0.000675402	0.00972579	0.000540321	0.0517358	0.0189113	0.00715926	0.0152641	0.0398487	0.00391733	0.00851006	0.00999595	0.0332298	0.00324193	0.00769958	0.0176955	0.0480886	0.015129	0.0110766	0.0208024	0.0222883	0.00607862	0.00418749	0.0068891	0.0108064	0.00202621	0.00283669	0.00216129	0.0182359	0.00175604	0.0055383	0.010131	0.0121572	0.0175604	0.00283669	0.0199919	0.031879
Bovine CoV E-AH187	0.0490931	0.0294559	0.00668212	0.0218192	0.0270012	0.0133642	0.00709123	0.00013637	0.0259103	0.00245466	0.00504568	0.0102277	0.0420019	0.000681849	0.00886404	0.000545479	0.0519569	0.0189554	0.00668212	0.0154098	0.0399564	0.00395473	0.00790945	0.0100914	0.0338197	0.00327288	0.00777308	0.0177281	0.0477294	0.0152734	0.0111823	0.0207282	0.0219555	0.00600027	0.00422746	0.0072276	0.0107732	0.00204555	0.00286377	0.00204555	0.0185463	0.00177281	0.00531842	0.0102277	0.0120005	0.0177281	0.00300014	0.0203191	0.0319105
Bovine CoV DB2	0.0494809	0.0289875	0.00633679	0.0215721	0.0266954	0.0132129	0.00701092	0.000134825	0.0257517	0.00229203	0.00512337	0.0103816	0.041661	0.000674127	0.00943778	0.000539302	0.0521774	0.01928	0.00674127	0.0152353	0.0392342	0.00404476	0.008494	0.0101119	0.033976	0.00310098	0.0079547	0.0172577	0.0479978	0.0155049	0.0114602	0.0199542	0.022381	0.00593232	0.00417959	0.00701092	0.0106512	0.00215721	0.00283133	0.00202238	0.0187407	0.00175273	0.00552784	0.00997708	0.0125388	0.0173925	0.00269651	0.0202238	0.0318188
Bovine CoV isolate Alpaca	0.0470623	0.0295254	0.00733181	0.0212028	0.0265531	0.0124839	0.00772813	9.90786e-05	0.0235807	0.00237789	0.00515209	0.010106	0.042901	0.000198157	0.0105023	0.000594471	0.0500347	0.0178341	0.00782721	0.0149609	0.0373526	0.00465669	0.00871891	0.00990786	0.0330922	0.00326959	0.00881799	0.0179332	0.0488457	0.0157535	0.0110968	0.021401	0.0218964	0.00703458	0.00445854	0.00733181	0.0109977	0.00178341	0.0041613	0.00267512	0.0177351	0.00247696	0.00465669	0.0108986	0.0127811	0.0172397	0.00376499	0.0183295	0.030219
Giraffe CoV US/OH3/2003	0.0487079	0.0294953	0.00717088	0.0219185	0.026654	0.0132594	0.00703558	0.0001353	0.0261128	0.00257069	0.00487079	0.0100122	0.0422135	0.000541199	0.00879448	0.000676498	0.0512786	0.018942	0.00744148	0.0154242	0.0397781	0.00365309	0.00865918	0.0100122	0.0339602	0.00311189	0.00757678	0.0177243	0.0481667	0.0151536	0.0112299	0.0208362	0.0217832	0.00608849	0.00419429	0.00690028	0.0109593	0.0018942	0.00284129	0.0020295	0.0179949	0.0017589	0.00541199	0.0102828	0.0119064	0.0178596	0.00270599	0.0200244	0.032066
Calf-giraffe CoV US/OH3/2006	0.0487079	0.0294953	0.00717088	0.0219185	0.026654	0.0132594	0.00703558	0.0001353	0.0261128	0.00257069	0.00487079	0.0100122	0.0422135	0.000541199	0.00879448	0.000676498	0.0512786	0.018942	0.00744148	0.0154242	0.0397781	0.00365309	0.00865918	0.0100122	0.0339602	0.00311189	0.00757678	0.0177243	0.0481667	0.0151536	0.0112299	0.0208362	0.0217832	0.00608849	0.00419429	0.00690028	0.0109593	0.0018942	0.00284129	0.0020295	0.0179949	0.0017589	0.00541199	0.0102828	0.0119064	0.0178596	0.00270599	0.0200244	0.032066
Giraffe CoV US/OH3-TC/2006	0.0488432	0.0294953	0.00703558	0.0219185	0.026654	0.0132594	0.00703558	0.0001353	0.0261128	0.00257069	0.00487079	0.0100122	0.0422135	0.000541199	0.00879448	0.000676498	0.0512786	0.018942	0.00744148	0.0154242	0.0397781	0.00365309	0.00865918	0.0100122	0.0339602	0.00311189	0.00757678	0.0177243	0.0481667	0.0151536	0.0112299	0.0208362	0.0217832	0.00608849	0.00419429	0.00690028	0.0109593	0.0018942	0.00284129	0.0020295	0.0179949	0.0017589	0.00541199	0.0102828	0.0119064	0.0178596	0.00270599	0.0200244	0.0322013
Porcine respiratory CoV	0.0396018	0.0211137	0.0130183	0.0283339	0.0178317	0.0133465	0.007986	0.000546986	0.0201291	0.00251614	0.0077672	0.0138934	0.0257083	0.000765781	0.0202385	0.00196915	0.038289	0.0172848	0.0133465	0.0215513	0.0355541	0.00218794	0.0118149	0.0115961	0.0263647	0.00295372	0.007986	0.0227546	0.0294279	0.00700142	0.0190351	0.0264741	0.0253802	0.00481348	0.00634504	0.0153156	0.0078766	0.000984575	0.00251614	0.00153156	0.0150968	0.00251614	0.00218794	0.0106115	0.0122525	0.0117055	0.00459468	0.0229734	0.0366481
Sable antelope CoV US/OH1/2003	0.0485529	0.0294834	0.00716797	0.0217744	0.0266432	0.013254	0.00703273	0.000135245	0.0262375	0.00256965	0.00486881	0.0100081	0.0420611	0.000540979	0.00892616	0.000676224	0.0512578	0.0189343	0.00730322	0.0154179	0.039762	0.00378685	0.00865567	0.0100081	0.0340817	0.00311063	0.00770895	0.0177171	0.0481471	0.0151474	0.0112253	0.0208277	0.0220449	0.00608602	0.00419259	0.00689748	0.0109548	0.00189343	0.0027049	0.00216392	0.0181228	0.00175818	0.00540979	0.0102786	0.0119015	0.0177171	0.0027049	0.0201515	0.0319178
SARS CoV civet010	0.0301789	0.0169881	0.018587	0.0166883	0.0187868	0.0112921	0.0119916	0.00019986	0.021385	0.00269811	0.00439692	0.0195863	0.024283	9.993e-05	0.0192865	0.0009993	0.0326771	0.0151894	0.0132907	0.0164885	0.0283801	0.00259818	0.0146897	0.0133906	0.0360747	0.00469671	0.0103927	0.0201859	0.0327771	0.021385	0.0198861	0.0243829	0.0279804	0.00959328	0.0134906	0.011392	0.0100929	0.00079944	0.0049965	0.0029979	0.0177875	0.00169881	0.00429699	0.0173878	0.0136904	0.0146897	0.00759468	0.022884	0.0293794
SARS CoV civet020	0.0306823	0.016956	0.0185709	0.0166532	0.0190755	0.0114049	0.0121114	0.000100929	0.0214978	0.00272507	0.00433993	0.0194792	0.0245256	0.000100929	0.0193783	0.00100929	0.0332055	0.0147356	0.0133226	0.0165523	0.0285628	0.00252321	0.0146346	0.0135244	0.0365361	0.00464271	0.0100929	0.0198829	0.0329027	0.021195	0.0196811	0.0246266	0.0279572	0.00938635	0.0134235	0.0114049	0.00999193	0.000908357	0.00504643	0.00302786	0.0181671	0.00181671	0.00373436	0.0171579	0.0137263	0.0144328	0.00756964	0.0227089	0.0294711
Human CoV 229E	0.0398712	0.0278008	0.0116799	0.0139899	0.0185122	0.0120053	0.0094513	1.62673e-05	0.0316724	0.00309079	0.00842646	0.0158444	0.0298505	4.88019e-05	0.0118101	0.00123632	0.0580092	0.0183821	0.0123306	0.00995559	0.0367804	0.00283051	0.0166903	0.00694614	0.0355603	0.00444097	0.00819872	0.0161372	0.0274592	0.0117125	0.0187074	0.0281912	0.025377	0.00593757	0.00457111	0.00613277	0.0118263	0.00278171	0.00504286	0.00126885	0.0196672	0.00232622	0.00465245	0.0120215	0.00932117	0.0150147	0.00614904	0.0231646	0.0317212
Human COV NL63	0.0568467	0.029007	0.00668577	0.0261063	0.029007	0.0129117	0.00297145	0.000212247	0.0311295	0.00123811	0.00343132	0.0149634	0.037037	0	0.00909123	0.000601365	0.0710319	0.00778238	0.00930348	0.0104355	0.0511161	0.00145035	0.00466943	0.00459868	0.0339948	0.00116736	0.00654427	0.014928	0.0430153	0.0118151	0.0113906	0.0216138	0.0299975	0.00205172	0.00371432	0.00431568	0.016343	0.000530617	0.0030422	0.00159185	0.021826	0.00095511	0.00183947	0.0106477	0.0153879	0.0111783	0.00367894	0.0194559	0.0377092
SARS CoV	0.0397278	0.01327	0.0188026	0.0157761	0.0178987	0.00961354	0.0131741	5.4778e-05	0.0283476	0.00243762	0.0052313	0.0209663	0.0267864	2.7389e-05	0.0161869	0.000794281	0.0360028	0.012284	0.014434	0.0122703	0.0264304	0.00297171	0.0177344	0.0148038	0.0382624	0.00402618	0.00975049	0.016721	0.0368793	0.0190901	0.0189669	0.0199803	0.0278272	0.00577908	0.0144751	0.00899729	0.00761414	0.00069842	0.00327299	0.00304018	0.0228424	0.00157487	0.00314974	0.0158719	0.0114623	0.0113254	0.00388924	0.0297171	0.0379064
SARS CoV Tor2	0.0302728	0.0169847	0.0185833	0.0167849	0.0192826	0.0111899	0.0119892	0.00019982	0.021081	0.00269757	0.00439604	0.0194825	0.0243781	0.00019982	0.0191827	0.000999101	0.0325707	0.0152862	0.013388	0.0168848	0.0280747	0.00259766	0.0147867	0.013288	0.036667	0.00449595	0.0102907	0.0198821	0.0329703	0.0212808	0.019982	0.0239784	0.0283745	0.00949146	0.0135878	0.0111899	0.00999101	0.000699371	0.00489559	0.0029973	0.0176841	0.00179838	0.00429613	0.0173844	0.0136877	0.0147867	0.00759317	0.0228794	0.0293736
SARS CoV Urbani	0.0296634	0.0176017	0.0183029	0.0167602	0.019986	0.0108696	0.011641	0.000140252	0.0218794	0.00259467	0.0045582	0.0190042	0.0244039	0	0.0191445	0.000701262	0.034432	0.0149369	0.0129734	0.0165498	0.030575	0.00252454	0.0141655	0.0129032	0.037798	0.00385694	0.0100982	0.0201262	0.0325386	0.0230715	0.0196353	0.0248948	0.0291725	0.00967742	0.0134642	0.0106592	0.0107293	0.00056101	0.00434783	0.00273492	0.0176017	0.00154278	0.00371669	0.0170407	0.0132539	0.0149369	0.00757363	0.0210379	0.0290323
SARS CoV BJ01	0.028508	0.0177503	0.0186916	0.01654	0.019095	0.0110267	0.0108922	0.000134472	0.0219189	0.00268944	0.00484099	0.019095	0.0234653	0	0.0194312	0.000806831	0.0330801	0.0154643	0.0131782	0.0160022	0.0301217	0.00289115	0.0147919	0.0135817	0.0374504	0.00416863	0.0106905	0.0201708	0.0319371	0.0225913	0.0201708	0.0247428	0.028777	0.00988368	0.0134472	0.010825	0.0109595	0.000672359	0.00490822	0.00309285	0.0174141	0.0016809	0.00450481	0.0171452	0.0127748	0.0152626	0.00726148	0.0218517	0.0289115
SARS CoV CUHK-W1	0.0292559	0.0177373	0.0183733	0.0168186	0.0197866	0.0107413	0.0113066	0.000141333	0.0219772	0.00254399	0.00473465	0.0190799	0.0243092	0	0.0190799	0.000635997	0.0338492	0.0154759	0.0131439	0.0162533	0.0304572	0.00261466	0.0142039	0.0128613	0.0375945	0.00388665	0.010388	0.0204933	0.0327185	0.0231786	0.0199986	0.0249452	0.0289026	0.00975196	0.0134973	0.010388	0.0108826	0.000565331	0.00431065	0.00261466	0.0175959	0.00141333	0.00402798	0.0170306	0.0132146	0.0151226	0.00727864	0.0211292	0.0289026
SARS CoV CUHK-Su10	0.0292326	0.0172808	0.0181181	0.0166717	0.0204781	0.0105055	0.0112667	0	0.022838	0.00205542	0.00479598	0.0188033	0.0247412	0	0.0188794	0.000304507	0.0343331	0.014997	0.0133983	0.0163672	0.0315164	0.00251218	0.0144641	0.013246	0.0381395	0.00357795	0.0103532	0.0205542	0.0344093	0.0232186	0.0197929	0.0257308	0.0286236	0.00943971	0.0133222	0.00928745	0.0110384	0.000380633	0.00449147	0.00220767	0.0181181	0.00129415	0.00395859	0.016824	0.0134744	0.0148447	0.00677527	0.0209348	0.028243
SARS CoV ZJ01	0.0304388	0.0181651	0.0187174	0.0176741	0.0195152	0.0106168	0.0123964	0.000184106	0.0223995	0.00282295	0.00503222	0.0193925	0.0238724	0.000368211	0.0183492	0.00104326	0.0335072	0.015649	0.0134397	0.0161399	0.0289046	0.00263885	0.0142375	0.012826	0.0362688	0.00417306	0.0100644	0.0201289	0.0318503	0.0216017	0.0192083	0.0240565	0.0289046	0.010494	0.0138693	0.0111691	0.0100031	0.000613685	0.00417306	0.00270021	0.0178582	0.00153421	0.00392759	0.0164468	0.0136238	0.0148512	0.00730285	0.0222154	0.030316
SARS CoV GD01	0.0290738	0.0176545	0.018285	0.0168138	0.0198263	0.010999	0.0116295	0.000140115	0.0220681	0.00266218	0.00441362	0.0188455	0.0242399	0	0.0191957	0.000700574	0.0339779	0.0154126	0.0130307	0.0161132	0.030545	0.00245201	0.0139414	0.0127505	0.0374107	0.00392322	0.0102984	0.0208771	0.0325767	0.0229088	0.0198263	0.0250105	0.0290738	0.00952781	0.013451	0.0103685	0.0107188	0.00056046	0.00448368	0.00266218	0.0175844	0.00154126	0.00420345	0.0168838	0.0133109	0.0152725	0.00735603	0.0212975	0.0289337
SARS CoV HSR 1	0.0293296	0.0177374	0.0182961	0.0169693	0.0200419	0.0108939	0.0115922	0.000139665	0.0218575	0.00251397	0.00467877	0.0189246	0.024162	6.98324e-05	0.0189944	0.000768156	0.0340782	0.0153631	0.0130587	0.0165503	0.0303771	0.0025838	0.0141061	0.0127793	0.0373603	0.00391061	0.0103352	0.0202514	0.0325419	0.0228352	0.0198324	0.0250698	0.0291899	0.0097067	0.0135475	0.0105447	0.0106844	0.000558659	0.00439944	0.00265363	0.0175978	0.00153631	0.00398045	0.0168994	0.0132682	0.0150838	0.00740223	0.0211592	0.0289106
SARS CoV Taiwan TC1	0.0294263	0.0176841	0.0181792	0.0168353	0.0200184	0.0109641	0.01153	7.07364e-05	0.0218575	0.00254651	0.00481007	0.0188866	0.0245455	0	0.0190281	0.000707364	0.0343071	0.0150668	0.0130862	0.0164816	0.0306996	0.00254651	0.014218	0.0129448	0.0377732	0.0038905	0.0102568	0.0201599	0.0328217	0.0228478	0.0196647	0.0249699	0.0292141	0.00962015	0.0132984	0.0103982	0.0107519	0.000565891	0.00438565	0.00268798	0.0176134	0.0015562	0.00367829	0.016906	0.0132984	0.0149254	0.00742732	0.0210087	0.0289312
SARS CoV Taiwan TC2	0.0294263	0.0176841	0.0181792	0.0168353	0.0200184	0.0109641	0.01153	7.07364e-05	0.0218575	0.00254651	0.00481007	0.0188866	0.0245455	0	0.0190281	0.000707364	0.0345193	0.0150668	0.0130155	0.0164816	0.0306996	0.00254651	0.014218	0.0129448	0.0376317	0.0038905	0.0102568	0.0201599	0.0328217	0.0228478	0.0196647	0.0249699	0.0293556	0.00962015	0.013157	0.0103982	0.0107519	0.000565891	0.00438565	0.00268798	0.0176134	0.0015562	0.00367829	0.016906	0.0134399	0.0149254	0.00728585	0.0210087	0.0289312
SARS CoV CUHK-AG01	0.0292559	0.0177373	0.0183026	0.0168186	0.0197866	0.0107413	0.0113773	0.000141333	0.0218359	0.00254399	0.00487598	0.0190799	0.0244506	0	0.0189386	0.000635997	0.0339905	0.0154759	0.0131439	0.0163946	0.0304572	0.00261466	0.0142746	0.0128613	0.0374532	0.00388665	0.010388	0.0203519	0.0327892	0.0230372	0.0199279	0.0250159	0.0289026	0.00975196	0.0134973	0.010388	0.010812	0.000565331	0.00438132	0.00261466	0.0174546	0.00155466	0.00402798	0.0170306	0.0132146	0.0151226	0.00727864	0.0211292	0.0289732
SARS CoV CUHK-AG02	0.0292559	0.0177373	0.0183026	0.0168186	0.0197866	0.0107413	0.0113773	0.000141333	0.0218359	0.00254399	0.00487598	0.0190799	0.0244506	0	0.0189386	0.000635997	0.0339905	0.0154759	0.0131439	0.0163946	0.0304572	0.00261466	0.0142746	0.0128613	0.0374532	0.00388665	0.010388	0.0203519	0.0327892	0.0230372	0.0199279	0.0250159	0.0289026	0.00975196	0.0134973	0.010388	0.010812	0.000565331	0.00438132	0.00261466	0.0174546	0.00155466	0.00402798	0.0170306	0.0132146	0.0151226	0.00727864	0.0211292	0.0289732
SARS CoV CUHK-AG03	0.0292559	0.0177373	0.0183026	0.0168186	0.0197866	0.0107413	0.0113773	0.000141333	0.0218359	0.00254399	0.00487598	0.0190799	0.0244506	0	0.0189386	0.000635997	0.0339905	0.0154759	0.0131439	0.0164653	0.0304572	0.00261466	0.0142746	0.0128613	0.0374532	0.00388665	0.010388	0.0203519	0.0327892	0.0230372	0.0199279	0.0250159	0.0289026	0.00975196	0.0134973	0.010388	0.010812	0.000565331	0.00438132	0.00261466	0.0174546	0.00155466	0.00402798	0.0170306	0.0132146	0.0151226	0.00727864	0.0211292	0.0289732
SARS CoV Taiwan TC3	0.0294263	0.0176841	0.0181792	0.0168353	0.0200184	0.0109641	0.01153	7.07364e-05	0.0218575	0.00254651	0.00481007	0.0188866	0.0245455	0	0.0190281	0.000707364	0.0343779	0.0150668	0.0130155	0.0164816	0.0306996	0.00254651	0.014218	0.0129448	0.0377732	0.0038905	0.0102568	0.0201599	0.0328217	0.0228478	0.0196647	0.0249699	0.0292141	0.00962015	0.0132984	0.0103982	0.0107519	0.000565891	0.00438565	0.00268798	0.0176134	0.0015562	0.00367829	0.016906	0.0132984	0.0149254	0.00742732	0.0210087	0.0289312
SARS CoV TWH	0.0293276	0.0177362	0.018225	0.0169681	0.0201802	0.0108931	0.0115215	0.000139655	0.0217164	0.00251379	0.0048181	0.0189233	0.0243	6.98275e-05	0.0188534	0.000768103	0.0340758	0.0153621	0.0130577	0.0165491	0.030375	0.00258362	0.0141052	0.0127784	0.0373577	0.00391034	0.0103345	0.02025	0.0326095	0.0228336	0.019831	0.0250681	0.0291879	0.00970603	0.0135465	0.010544	0.0106836	0.00055862	0.00439913	0.00265345	0.0175965	0.00153621	0.00398017	0.0168983	0.0132672	0.0150827	0.00740172	0.0211577	0.0289086
SARS CoV FRA	0.0293974	0.017806	0.0182948	0.0169681	0.0200405	0.0108931	0.0115914	0.000139655	0.021856	0.00251379	0.00467844	0.0189233	0.0241603	6.98275e-05	0.0189931	0.000768103	0.0341457	0.0153621	0.0130577	0.0165491	0.030375	0.00258362	0.0141052	0.0127784	0.0372879	0.00391034	0.0103345	0.0201103	0.0326095	0.0228336	0.019831	0.0250681	0.0291181	0.0096362	0.0135465	0.010544	0.0106836	0.00055862	0.00439913	0.00265345	0.0175965	0.00153621	0.00398017	0.0168983	0.0132672	0.0150827	0.00740172	0.0211577	0.0290483
SARS COV NS-1	0.0293972	0.0177373	0.0183733	0.0166773	0.0197866	0.0107413	0.0113066	0.000141333	0.0219772	0.00254399	0.00473465	0.0190799	0.0243092	0	0.0190799	0.000635997	0.0338492	0.0155466	0.0132853	0.0163239	0.0304572	0.00261466	0.0142746	0.0128613	0.0374532	0.00388665	0.0102466	0.0203519	0.0327185	0.0231079	0.0198573	0.0250866	0.0289732	0.00975196	0.0134973	0.010388	0.010812	0.000565331	0.00438132	0.00261466	0.0173839	0.00155466	0.00409865	0.0170306	0.0132146	0.0151226	0.00727864	0.0211292	0.0289026
SARS CoV GZ02	0.030266	0.0171201	0.0185468	0.0171201	0.0190564	0.0116172	0.0115153	0.000101906	0.0214002	0.00254764	0.00448385	0.019464	0.0243554	0	0.019464	0.00101906	0.0326098	0.0152858	0.0134515	0.0163049	0.0285336	0.00244574	0.0147763	0.0135534	0.0364822	0.00428004	0.0104963	0.0201773	0.0336289	0.0209926	0.0202792	0.0238459	0.028126	0.0089677	0.0130439	0.0107001	0.0100887	0.000713339	0.00499338	0.00295526	0.0177316	0.0017324	0.00438194	0.0172221	0.0136554	0.0148782	0.0072353	0.022725	0.0293488
SARS-CoV-2 (Wuhan) MT019532.1	0.0358357	0.0168881	0.0150345	0.025744	0.0234785	0.0113274	0.00679642	0.000102976	0.0222428	0.00123571	0.00525178	0.0187416	0.0281124	0.000102976	0.0179178	0.000823808	0.0392339	0.0115333	0.0113274	0.0182268	0.0347029	0.00175059	0.0106065	0.0122541	0.0368654	0.0025744	0.00957677	0.0185357	0.0335702	0.012666	0.0188446	0.0325404	0.0274946	0.00463392	0.00947379	0.0104006	0.00875296	0.00113274	0.00350118	0.00175059	0.0196684	0.00175059	0.0029863	0.0161672	0.0133869	0.0114303	0.00586963	0.0260529	0.0264648
SARS-CoV-2 (Wuhan) MT019533.1	0.0358357	0.0168881	0.0150345	0.025744	0.0234785	0.0113274	0.00679642	0.000102976	0.0222428	0.00123571	0.00525178	0.0187416	0.0281124	0.000102976	0.0179178	0.000823808	0.0393368	0.0115333	0.0113274	0.0182268	0.0345999	0.00175059	0.0106065	0.0122541	0.0368654	0.0025744	0.00957677	0.0185357	0.0335702	0.012666	0.0188446	0.0325404	0.0274946	0.00463392	0.00947379	0.0104006	0.00875296	0.00113274	0.00350118	0.00175059	0.0196684	0.00175059	0.0029863	0.0161672	0.0133869	0.0114303	0.00586963	0.0260529	0.0264648
SARS-CoV-2 (Wuhan) MT007544.1	0.0358026	0.0177954	0.0141939	0.0261281	0.0241508	0.0110868	0.00649672	7.06165e-05	0.0221736	0.00120048	0.00508439	0.018784	0.027258	7.06165e-05	0.0181484	0.000706165	0.0406751	0.0119342	0.0108043	0.0180072	0.0358732	0.00162418	0.0102394	0.0115105	0.037003	0.00268343	0.0100275	0.0185721	0.0324836	0.0131347	0.0185015	0.0349552	0.0282466	0.00459007	0.00925076	0.0103806	0.00840336	0.000988631	0.00324836	0.0016948	0.0194901	0.00148295	0.00289528	0.0155356	0.0129934	0.0116517	0.00564932	0.0247864	0.0261281
SARS-CoV-2 (Wuhan) MN996527.1	0.0358172	0.0168794	0.0152326	0.0260395	0.0235694	0.0114245	0.00679292	0.000102923	0.0221284	0.00123508	0.00524907	0.0189378	0.0279951	0	0.0178057	0.000926307	0.0391107	0.0115274	0.0113215	0.0180115	0.0346851	0.00174969	0.0104981	0.0122478	0.0367435	0.00257308	0.00977769	0.0184232	0.03345	0.0126595	0.0189378	0.0328324	0.0278921	0.00483738	0.00926307	0.0103952	0.00864553	0.00113215	0.00349938	0.00174969	0.0196583	0.00164677	0.00298477	0.0161589	0.0134829	0.0114245	0.00596953	0.0260395	0.0268629
SARS-CoV-2 (Wuhan) MN996528.1	0.0358172	0.0168794	0.0152326	0.0260395	0.0235694	0.0114245	0.00679292	0.000102923	0.0221284	0.00123508	0.00524907	0.0189378	0.0279951	0	0.0178057	0.000926307	0.0391107	0.0115274	0.0113215	0.0180115	0.0346851	0.00174969	0.0104981	0.0122478	0.0367435	0.00257308	0.00977769	0.0184232	0.0335529	0.0126595	0.0189378	0.0328324	0.0278921	0.00483738	0.00926307	0.0103952	0.00864553	0.00113215	0.00349938	0.00174969	0.0196583	0.00164677	0.00298477	0.0161589	0.0134829	0.0114245	0.00596953	0.0260395	0.0268629
SARS-CoV-2 (Wuhan) MT066176.1	0.0358357	0.0168881	0.0150345	0.025744	0.0234785	0.0113274	0.00679642	0.000102976	0.0222428	0.00123571	0.00525178	0.0187416	0.0282154	0.000102976	0.0179178	0.000823808	0.0392339	0.0115333	0.0113274	0.0182268	0.0347029	0.00175059	0.0106065	0.0122541	0.0368654	0.0025744	0.00957677	0.0185357	0.0335702	0.012666	0.0188446	0.0325404	0.0274946	0.00463392	0.00947379	0.0104006	0.00875296	0.00113274	0.00350118	0.00175059	0.0196684	0.00175059	0.0029863	0.0161672	0.0132839	0.0114303	0.00586963	0.0260529	0.0264648
SARS-CoV-2 (Wuhan) QHZ87581.1	0.0358357	0.0168881	0.0150345	0.025641	0.0234785	0.0113274	0.00679642	0.000102976	0.0222428	0.00123571	0.00525178	0.0188446	0.0281124	0.000102976	0.0179178	0.000823808	0.0392339	0.0114303	0.0113274	0.0182268	0.0347029	0.00175059	0.0106065	0.0122541	0.0367624	0.0025744	0.00967974	0.0185357	0.0334672	0.012666	0.0188446	0.0326434	0.0275976	0.0047369	0.00947379	0.0104006	0.00875296	0.00113274	0.00350118	0.00175059	0.0195654	0.00175059	0.0029863	0.0161672	0.0133869	0.0114303	0.00586963	0.0260529	0.0264648
SARS-CoV-2 (Wuhan) MT044258.1	0.0357621	0.016902	0.0150469	0.0257652	0.0234979	0.0113367	0.00680202	0.000103061	0.0222612	0.00123673	0.00525611	0.018654	0.0281356	0.000103061	0.0179326	0.000824487	0.0390601	0.0115428	0.0113367	0.0182418	0.0346285	0.00175204	0.0106153	0.0122642	0.0368958	0.00257652	0.00958466	0.018551	0.0335979	0.0126765	0.0188601	0.0325672	0.0275173	0.00463774	0.0094816	0.0104092	0.00876018	0.00113367	0.00350407	0.00175204	0.0196846	0.00175204	0.00298877	0.0161806	0.0132949	0.0114398	0.00587447	0.0260744	0.0264867
SARS-CoV-2 (Wuhan) MT027063.1	0.0358357	0.0168881	0.0150345	0.025847	0.0234785	0.0113274	0.00679642	0.000102976	0.0222428	0.00123571	0.00525178	0.0186387	0.0281124	0.000102976	0.0179178	0.000823808	0.0392339	0.0115333	0.0113274	0.0183297	0.0347029	0.00175059	0.0106065	0.0122541	0.0367624	0.0025744	0.00957677	0.0185357	0.0335702	0.012666	0.0188446	0.0325404	0.0274946	0.00463392	0.00947379	0.0104006	0.00875296	0.00113274	0.00350118	0.00175059	0.0196684	0.00175059	0.0029863	0.0161672	0.0133869	0.0114303	0.00586963	0.0260529	0.0264648
SARS-CoV-2 (Wuhan) MT019530.1	0.0358357	0.0168881	0.0150345	0.025744	0.0234785	0.0113274	0.00679642	0.000102976	0.0222428	0.00123571	0.00525178	0.0187416	0.0281124	0.000102976	0.0179178	0.000823808	0.0392339	0.0115333	0.0113274	0.0182268	0.0347029	0.00175059	0.0106065	0.0122541	0.0368654	0.0025744	0.00957677	0.0185357	0.0335702	0.012666	0.0188446	0.0325404	0.0274946	0.00463392	0.00947379	0.0104006	0.00875296	0.00113274	0.00350118	0.00175059	0.0196684	0.00175059	0.0029863	0.0161672	0.0133869	0.0114303	0.00586963	0.0260529	0.0264648
SARS-CoV-2 (B.1.1.7) MZ201802.1	0.0361386	0.0177847	0.013801	0.0260368	0.0241161	0.0110977	0.0064025	7.11389e-05	0.0221953	0.00113822	0.00490859	0.0187095	0.0270328	7.11389e-05	0.0182116	0.000711389	0.0405492	0.0118802	0.0108131	0.017927	0.0359252	0.0016362	0.0103151	0.0114534	0.0369211	0.00270328	0.0101017	0.0187095	0.0325816	0.0130896	0.0182827	0.0350004	0.0284556	0.00462403	0.0093192	0.0105286	0.00839439	0.00113822	0.00320125	0.00177847	0.0192787	0.00142278	0.00270328	0.0155794	0.0130184	0.0114534	0.00561998	0.0248275	0.026108
SARS-CoV-2 (B.1.1.7) MZ149972.1	0.0362097	0.0177136	0.0136587	0.0260368	0.0241161	0.0110977	0.0064025	7.11389e-05	0.0221242	0.00113822	0.00490859	0.0187095	0.0270328	7.11389e-05	0.0182116	0.000711389	0.0404781	0.0118802	0.0108131	0.017927	0.0359252	0.0016362	0.0103151	0.0114534	0.0369211	0.00270328	0.0101017	0.0187095	0.0325105	0.0130896	0.0183538	0.0350004	0.0284556	0.00462403	0.00946148	0.0105286	0.00832326	0.000995945	0.00327239	0.00177847	0.0193498	0.00142278	0.00270328	0.0155794	0.0130184	0.0115956	0.00561998	0.0248275	0.0261791
SARS-CoV-2 (B.1.1.7) MZ201802.1	0.0361386	0.0177847	0.013801	0.0260368	0.0241161	0.0110977	0.0064025	7.11389e-05	0.0221953	0.00113822	0.00490859	0.0187095	0.0270328	7.11389e-05	0.0182116	0.000711389	0.0405492	0.0118802	0.0108131	0.017927	0.0359252	0.0016362	0.0103151	0.0114534	0.0369211	0.00270328	0.0101017	0.0187095	0.0325816	0.0130896	0.0182827	0.0350004	0.0284556	0.00462403	0.0093192	0.0105286	0.00839439	0.00113822	0.00320125	0.00177847	0.0192787	0.00142278	0.00270328	0.0155794	0.0130184	0.0114534	0.00561998	0.0248275	0.026108
SARS-CoV-2 (B.1.1.7) MZ149898.1	0.0362809	0.0177847	0.0139432	0.0262503	0.0241161	0.0110977	0.0064025	7.11389e-05	0.0221953	0.00113822	0.00490859	0.0185673	0.0270328	7.11389e-05	0.0182116	0.000711389	0.0405492	0.0118802	0.0106708	0.0178559	0.0359252	0.0016362	0.0103151	0.0114534	0.0369211	0.00270328	0.0101017	0.0187095	0.0323682	0.0130896	0.0184961	0.0350004	0.0284556	0.00462403	0.00917692	0.0105997	0.00832326	0.000995945	0.00327239	0.00177847	0.0192787	0.00142278	0.00270328	0.0154371	0.0130184	0.0115956	0.00561998	0.0248275	0.026108
SARS-CoV-2 (B.1.1.7) MZ149905.1	0.0361386	0.0177847	0.013801	0.0260368	0.0241872	0.0110265	0.0064025	7.11389e-05	0.0221242	0.00113822	0.00490859	0.0187095	0.0269617	7.11389e-05	0.0182116	0.000711389	0.0405492	0.0118802	0.0108131	0.017927	0.0359252	0.0016362	0.0103151	0.0114534	0.0369211	0.00270328	0.0101017	0.0187095	0.0325105	0.0130896	0.0183538	0.0350004	0.0284556	0.00462403	0.0093192	0.0105286	0.00832326	0.000995945	0.00327239	0.00177847	0.0193498	0.00142278	0.00270328	0.0155794	0.0130184	0.0115956	0.00569111	0.0248275	0.0261791
SARS-CoV-2 (B.1.1.7) MW531680.1	0.0361386	0.0177847	0.013801	0.0260368	0.0241161	0.0110977	0.0064025	7.11389e-05	0.0221242	0.00113822	0.00497973	0.0187095	0.0270328	7.11389e-05	0.0182116	0.000711389	0.0405492	0.0118802	0.0108131	0.017927	0.0359252	0.0016362	0.0103151	0.0114534	0.03685	0.00277442	0.0101017	0.0187095	0.0325105	0.0130896	0.0183538	0.0350004	0.0284556	0.00462403	0.0093192	0.0105286	0.00832326	0.000995945	0.00327239	0.00177847	0.0193498	0.00142278	0.00263214	0.0155794	0.0130184	0.0115956	0.00561998	0.0248275	0.0259657
SARS-CoV-2 (B.1.1.7) MW856794.1	0.03607	0.017786	0.0138731	0.0260387	0.024189	0.0110985	0.00633182	7.1144e-05	0.0221258	0.0011383	0.00483779	0.0187109	0.0270347	7.1144e-05	0.0182129	0.00071144	0.0405521	0.011881	0.0108139	0.0179283	0.0359277	0.00163631	0.0103159	0.0114542	0.0369237	0.00270347	0.0101024	0.0187109	0.0325128	0.0130905	0.0183552	0.0350028	0.0285999	0.00462436	0.00931986	0.0104582	0.00832385	0.000996016	0.00327262	0.0017786	0.0192089	0.00142288	0.00270347	0.0155805	0.0130194	0.0115965	0.00562038	0.0249004	0.0261098
SARS-CoV-2 (B.1.1.7) MZ194585.1	0.0362546	0.0176277	0.0138453	0.0260491	0.0240508	0.0111333	0.00642307	7.13674e-05	0.0221239	0.00114188	0.00485298	0.0189124	0.0268341	7.13674e-05	0.0182701	0.000713674	0.0408222	0.011847	0.0108478	0.0179132	0.0358264	0.00164145	0.0103483	0.0115615	0.0366828	0.00271196	0.0101342	0.0186269	0.0325435	0.0131316	0.0183414	0.0348987	0.0286897	0.00463888	0.00927776	0.0106337	0.00842135	0.000999144	0.00314017	0.00178418	0.0191978	0.00142735	0.00271196	0.0154154	0.0131316	0.0116329	0.00563802	0.0247645	0.0261205
SARS-CoV-2 (B.1.1.7) MZ195158.1	0.0362097	0.0177136	0.0136587	0.0260368	0.0241161	0.0110977	0.0064025	7.11389e-05	0.0221242	0.00113822	0.00490859	0.0187095	0.0270328	7.11389e-05	0.0182116	0.000711389	0.0405492	0.0118802	0.0108131	0.017927	0.0359252	0.0016362	0.0103151	0.0114534	0.0367788	0.00270328	0.010244	0.0187095	0.0325105	0.0130896	0.0183538	0.0350004	0.0285979	0.00462403	0.0093192	0.0105286	0.00832326	0.000995945	0.00327239	0.00177847	0.0193498	0.00142278	0.00270328	0.0155794	0.0130184	0.0115956	0.00561998	0.0248275	0.026108
SARS-CoV-2 (B.1.1.7) MZ196334.1	0.0361386	0.0177847	0.013801	0.0260368	0.0241161	0.0110977	0.0064025	7.11389e-05	0.0221242	0.00113822	0.00497973	0.0187095	0.0271039	7.11389e-05	0.0181404	0.000711389	0.0404781	0.0118802	0.010742	0.0179982	0.0359252	0.0016362	0.0103151	0.0114534	0.0369211	0.00270328	0.0101017	0.0187095	0.0325816	0.0130184	0.0183538	0.0350004	0.0284556	0.00462403	0.0093192	0.0105286	0.00832326	0.000995945	0.00327239	0.00177847	0.0193498	0.00142278	0.00263214	0.0155794	0.0130184	0.0115956	0.00561998	0.0248275	0.0261791
SARS-CoV-2 (B.1.351) MW580244.1	0.0359666	0.0178067	0.013991	0.0261447	0.0241662	0.0110938	0.00650085	7.06614e-05	0.0220464	0.00120124	0.00508762	0.0187253	0.027346	7.06614e-05	0.01816	0.000706614	0.0407716	0.0118005	0.0108112	0.0182306	0.0359666	0.00162521	0.0102459	0.0115178	0.0370266	0.00268513	0.0100339	0.018372	0.0322923	0.013143	0.0185133	0.0349067	0.0282646	0.00459299	0.00925664	0.0103872	0.00840871	0.000989259	0.00325042	0.00169587	0.0194319	0.00148389	0.00282646	0.0155455	0.0130724	0.0115885	0.00565291	0.0248021	0.0261447
SARS-CoV-2 (B.1.351) MW580574.1	0.0359748	0.0177749	0.0139509	0.0262021	0.0241484	0.0111182	0.00651512	7.08165e-05	0.0220239	0.00120388	0.00502797	0.0186956	0.0273352	7.08165e-05	0.0181998	0.000708165	0.0407195	0.011968	0.0107641	0.0180582	0.0359748	0.00155796	0.0102684	0.0115431	0.0371079	0.00269103	0.0100559	0.0184831	0.0323631	0.0131719	0.0184831	0.0348417	0.0282558	0.00460307	0.00920615	0.01041	0.00842717	0.000991431	0.00325756	0.0016996	0.0194037	0.00148715	0.00283266	0.0155796	0.0131011	0.0116139	0.00566532	0.024715	0.0262729
SARS-CoV-2 (B.1.351) MW580576.1	0.0359671	0.0177712	0.0139479	0.0261965	0.0242141	0.0111158	0.00651374	7.08015e-05	0.0220193	0.00120363	0.0050269	0.0186916	0.0273294	7.08015e-05	0.018196	0.000708015	0.0407108	0.0119654	0.0107618	0.0180544	0.0359671	0.00155763	0.0102662	0.0115406	0.0371	0.00269046	0.0100538	0.01855	0.0323563	0.0131691	0.0184792	0.0348343	0.0283206	0.0046021	0.00920419	0.0104078	0.00842538	0.000991221	0.00325687	0.00169924	0.0193996	0.00148683	0.00283206	0.0155763	0.0130983	0.0116114	0.00566412	0.0247097	0.0262673
SARS-CoV-2 (B.1.351) MW598408.1	0.0359666	0.0178067	0.013991	0.0261447	0.0241662	0.0110938	0.00650085	7.06614e-05	0.0220464	0.00120124	0.00508762	0.0187253	0.027346	7.06614e-05	0.01816	0.000706614	0.0406303	0.0119418	0.0108112	0.0180893	0.0359666	0.00162521	0.0102459	0.0115178	0.0370266	0.00268513	0.0100339	0.0185133	0.0322923	0.013143	0.0185133	0.0349067	0.0282646	0.00459299	0.00925664	0.0103872	0.00840871	0.000989259	0.00325042	0.00169587	0.0194319	0.00148389	0.00282646	0.0155455	0.0130724	0.0115885	0.00565291	0.0248021	0.0262154
SARS-CoV-2 (B.1.351) MW598413.1	0.0359666	0.0178067	0.013991	0.0261447	0.0241662	0.0110938	0.00650085	7.06614e-05	0.0220464	0.00120124	0.00508762	0.0187253	0.027346	7.06614e-05	0.0180187	0.000706614	0.0406303	0.0119418	0.0108112	0.01816	0.0359666	0.00162521	0.0102459	0.0114471	0.0370266	0.00268513	0.0100339	0.0185133	0.0322923	0.013143	0.0185133	0.0349067	0.0283352	0.00459299	0.00918598	0.0103872	0.00840871	0.000989259	0.00325042	0.00169587	0.0194319	0.00148389	0.00282646	0.0155455	0.0130724	0.0115885	0.00579423	0.0248021	0.0262154
SARS-CoV-2(B.1.351) MW598419.1	0.0359666	0.0178067	0.0139203	0.0261447	0.0241662	0.0110938	0.00650085	7.06614e-05	0.0220464	0.00120124	0.00508762	0.0187253	0.027346	7.06614e-05	0.01816	0.000706614	0.040701	0.0119418	0.0107405	0.0180893	0.0359666	0.00162521	0.0102459	0.0115178	0.0370266	0.00268513	0.0100339	0.0185133	0.0322923	0.013143	0.0185133	0.0349067	0.0284765	0.00459299	0.00911532	0.0103872	0.00840871	0.000989259	0.00325042	0.00169587	0.0194319	0.00148389	0.00282646	0.0155455	0.0130724	0.0115885	0.00565291	0.0248021	0.0262154
SARS-CoV-2 (B.1.351) MW617734.1	0.035896	0.0178067	0.013991	0.0261447	0.0241662	0.0110938	0.00650085	7.06614e-05	0.0220464	0.00120124	0.00508762	0.0187253	0.027346	7.06614e-05	0.01816	0.000706614	0.040701	0.0119418	0.0108112	0.0180893	0.0359666	0.00162521	0.0102459	0.0115178	0.0370266	0.00268513	0.00996326	0.0185133	0.0322923	0.013143	0.0185133	0.0349067	0.0283352	0.00459299	0.0093273	0.0103872	0.00840871	0.000989259	0.00325042	0.00169587	0.0194319	0.00148389	0.00282646	0.0155455	0.0130724	0.0115885	0.00565291	0.0248021	0.0262154
SARS-CoV-2 (B.1.351) MW621453.1	0.0359666	0.0178067	0.013991	0.026286	0.0241662	0.0110938	0.00650085	7.06614e-05	0.0220464	0.00120124	0.00508762	0.0185839	0.027346	7.06614e-05	0.01816	0.000706614	0.0405596	0.0118005	0.0108112	0.0180893	0.0358253	0.00162521	0.0103872	0.0115178	0.0370266	0.00268513	0.0100339	0.0185133	0.0323629	0.013143	0.0184426	0.0349067	0.0284059	0.00459299	0.00918598	0.0103872	0.00840871	0.000989259	0.00325042	0.00169587	0.0194319	0.00148389	0.00282646	0.0155455	0.0130017	0.0115885	0.00565291	0.0248728	0.0263567
SARS-CoV-2 (B.1.351) MW687146.1	0.0359218	0.0178546	0.0140286	0.0262151	0.0241604	0.0111237	0.00651835	7.08516e-05	0.0221057	0.00120448	0.00510132	0.018634	0.0272779	7.08516e-05	0.0182089	0.000708516	0.0409522	0.0117614	0.0108403	0.0182089	0.0359218	0.00162959	0.0102735	0.011478	0.036772	0.00269236	0.0100609	0.0184214	0.03245	0.0130367	0.0184214	0.034859	0.0282698	0.00460536	0.00921071	0.0103443	0.00843134	0.000991923	0.00325918	0.00170044	0.0193425	0.00148788	0.00283407	0.0155874	0.0129658	0.0116197	0.00566813	0.0247981	0.0262151
SARS-CoV-2 (B.1.351) MW763124.1	0.0360297	0.0178029	0.013988	0.0261392	0.0241611	0.0110915	0.00649947	7.06464e-05	0.0220417	0.00120099	0.00508654	0.0187213	0.0273402	7.06464e-05	0.0181561	0.000706464	0.0406217	0.0119392	0.0108089	0.0180855	0.0360297	0.00162487	0.0101731	0.0115154	0.0372307	0.00254327	0.0100318	0.0185094	0.0322854	0.0131402	0.0185094	0.0348993	0.0283999	0.00445072	0.00925468	0.0104557	0.00840692	0.00098905	0.00324974	0.00169551	0.0194278	0.00148357	0.00282586	0.0155422	0.0130696	0.011586	0.00565171	0.0247969	0.0262098
SARS-CoV-2 (B.1.617.2) OL305594.1	0.0360195	0.0178685	0.0137722	0.026273	0.0241542	0.0110884	0.00649763	7.06265e-05	0.0221767	0.00120065	0.00522636	0.018716	0.0273324	7.06265e-05	0.018151	0.000706265	0.0405396	0.0119359	0.0108058	0.0180097	0.0360901	0.00162441	0.0101702	0.0115827	0.0370789	0.00268381	0.010029	0.0185748	0.0320644	0.0131365	0.0185748	0.0348895	0.0284625	0.00444947	0.00925207	0.0104527	0.00847517	0.0010594	0.00324882	0.00169503	0.019281	0.00148316	0.00282506	0.0152553	0.0129953	0.0116534	0.00550886	0.0250724	0.0261318
SARS-CoV-2 (B.1.617.2) OK356418.1	0.0359438	0.0177954	0.0139821	0.0264106	0.0244333	0.0110162	0.00649672	7.06165e-05	0.022456	0.00120048	0.00508439	0.0187134	0.0273992	7.06165e-05	0.0181484	0.000706165	0.0408869	0.0120754	0.0108043	0.0177247	0.0355201	0.00162418	0.01031	0.0115105	0.0370737	0.00268343	0.0100275	0.0185015	0.0323423	0.0131347	0.0182897	0.0349552	0.0283172	0.00451945	0.00925076	0.0105925	0.00847398	0.00105925	0.00324836	0.0016948	0.0192783	0.00148295	0.00282466	0.0153238	0.0129934	0.0116517	0.00550809	0.0247864	0.0263399
SARS-CoV-2 (B.1.617.2) LC643036.1	0.0359946	0.017962	0.0137897	0.0266601	0.0242557	0.0111025	0.00643519	0	0.0225585	0.00120218	0.00509158	0.0185984	0.0275087	0.000141433	0.0181741	0.000707164	0.0405205	0.0120218	0.0108196	0.0176791	0.0357825	0.00162648	0.0103246	0.0115975	0.0369847	0.00261651	0.0100417	0.0185277	0.0323174	0.0131532	0.0183155	0.0348632	0.0282158	0.00452585	0.00919313	0.0106075	0.00848596	0.00113146	0.00325295	0.00169719	0.0193056	0.00148504	0.00282865	0.0153454	0.0130825	0.0115975	0.00565731	0.0248922	0.0262358
SARS-CoV-2 (B.1.617.2) MZ397171.1	0.036085	0.0177954	0.0139821	0.0263399	0.0242215	0.0110868	0.00649672	7.06165e-05	0.0222442	0.00120048	0.00508439	0.0187134	0.0273286	7.06165e-05	0.0180072	0.000706165	0.0407457	0.011793	0.0108043	0.0180072	0.0358732	0.0016948	0.01031	0.0115811	0.037003	0.00268343	0.0100275	0.0185721	0.0322717	0.013064	0.0184309	0.0349552	0.0283172	0.00451945	0.00925076	0.01031	0.00847398	0.00105925	0.00324836	0.0016948	0.0192077	0.00148295	0.00282466	0.015465	0.0129934	0.011793	0.00579055	0.0247864	0.0262693
SARS-CoV-2 (B.1.617.2) MZ470855.1	0.0360195	0.0177979	0.013984	0.0263437	0.0242249	0.0110884	0.00649763	7.06265e-05	0.0224592	0.00120065	0.0050851	0.018716	0.0273324	7.06265e-05	0.018151	0.000706265	0.0406102	0.0120771	0.0108058	0.0178685	0.0358782	0.00162441	0.0103115	0.0115827	0.0370083	0.00268381	0.010029	0.0184335	0.0324175	0.0130659	0.0182923	0.0349601	0.0282506	0.00452009	0.00925207	0.010594	0.00847517	0.0010594	0.00324882	0.00169503	0.019281	0.00148316	0.00282506	0.0153259	0.0129953	0.0116534	0.00565012	0.0247899	0.0262024
SARS-CoV-2 (B.1.617.2) OK148246.1	0.0360195	0.0177979	0.0137722	0.0262024	0.0241542	0.0110884	0.00649763	7.06265e-05	0.0221767	0.00120065	0.00522636	0.018716	0.0273324	7.06265e-05	0.018151	0.000706265	0.0403983	0.0119359	0.0108058	0.0180097	0.0361607	0.00162441	0.0101702	0.0115827	0.0370789	0.00268381	0.010029	0.0185748	0.0319938	0.0131365	0.0185748	0.0348895	0.0284625	0.00452009	0.00925207	0.0105233	0.00861643	0.0010594	0.00324882	0.00169503	0.019281	0.00148316	0.00282506	0.0153966	0.012854	0.0116534	0.00550886	0.0249311	0.026273
SARS-CoV-2 (B.1.617.2) OK542667.1	0.0358935	0.0178761	0.013778	0.0262135	0.0241645	0.0110931	0.00650039	7.06564e-05	0.0221861	0.00120116	0.00522857	0.0185826	0.027344	7.06564e-05	0.0181587	0.000706564	0.0405568	0.0119409	0.0108104	0.0180174	0.0361054	0.0016251	0.0101745	0.0115876	0.0370946	0.00268494	0.0100332	0.0185826	0.0322193	0.0131421	0.0184413	0.0349043	0.0283332	0.00445135	0.00925599	0.0105278	0.00847877	0.00105985	0.00325019	0.00169575	0.0192892	0.00148378	0.00282626	0.0152618	0.0130008	0.0116583	0.0055112	0.025083	0.0263548
SARS-CoV-2 (B.1.617.2) OK611832.1	0.0360195	0.0178685	0.0137722	0.026273	0.0241542	0.0110884	0.00649763	7.06265e-05	0.0221767	0.00120065	0.00522636	0.018716	0.0273324	7.06265e-05	0.018151	0.000706265	0.0405396	0.0119359	0.0108058	0.0180097	0.0360901	0.00148316	0.010029	0.011724	0.0370789	0.00268381	0.010029	0.0185748	0.0322057	0.0131365	0.0185748	0.0348895	0.0284625	0.00452009	0.00918144	0.0104527	0.00847517	0.0010594	0.00324882	0.00169503	0.019281	0.00148316	0.00282506	0.0152553	0.0129953	0.0116534	0.00550886	0.0250724	0.0261318
SARS-CoV-2 (B.1.617.2) OL249797.1	0.0360195	0.0178685	0.0137722	0.0262024	0.0241542	0.0110884	0.00649763	7.06265e-05	0.0221767	0.00120065	0.00522636	0.018716	0.0273324	7.06265e-05	0.018151	0.000706265	0.0405396	0.0119359	0.0108058	0.0180097	0.0360901	0.00162441	0.0101702	0.0115827	0.0370789	0.00268381	0.010029	0.0185748	0.0322057	0.0131365	0.0184335	0.0348895	0.0284625	0.00444947	0.00925207	0.010594	0.00847517	0.0010594	0.00324882	0.00169503	0.019281	0.00148316	0.00282506	0.0151847	0.0129953	0.0116534	0.00550886	0.0250724	0.0261318
SARS-CoV-2 (B.1.617.2) OL305519.1	0.0360195	0.0178685	0.0137722	0.0264143	0.0241542	0.0110884	0.00649763	7.06265e-05	0.0221767	0.00120065	0.00522636	0.0186454	0.0273324	7.06265e-05	0.018151	0.000706265	0.0405396	0.0119359	0.0108058	0.0180097	0.0360901	0.00162441	0.0101702	0.0115827	0.0370789	0.00268381	0.010029	0.0185748	0.0322057	0.0131365	0.0184335	0.0348895	0.0284625	0.00444947	0.00925207	0.0103821	0.00847517	0.0010594	0.00324882	0.00169503	0.019281	0.00148316	0.00282506	0.0152553	0.0129953	0.0116534	0.00550886	0.0250724	0.0261318
[truncated: 15 more columns]
